# Supplementary material for: Meta-Analysis of the Prognostic and Predictive Role of the CpG Island Methylator Phenotype in Colorectal Cancer
Source: Dis Markers. 2022 Sep 15;2022:4254862. doi: 10.1155/2022/4254862 (PMC9499813; doi:10.1155/2022/4254862)
Supplement: Supplementary Materials — Supplementary data associated with this article can be found in the online version. [file 4254862.f1.zip]

Archive with 3 entries (2 files):
- 4254862.f1/PRISMA_checklist.pdf
- 4254862.f1/SUPPLEMENTARY MATERIAL (1).pdf
- 4254862.f1/
